# Supplementary material for: The Use of ProteoTuner Technology to Study Nuclear Factor κB Activation by Heavy Ions
Source: Int J Mol Sci. 2021 Dec 16;22(24):13530. doi: 10.3390/ijms222413530 (PMC8703744; doi:10.3390/ijms222413530)
Supplement: Supplementary file 1 [file ijms-22-13530-s001.zip]

Archive with 1 entries (1 files):
- ijms-1503658-supplementary.pdf
